# Supplementary material for: True equilibrium measurement of transcription factor-DNA binding affinities using automated polarization microscopy
Source: Nat Commun. 2018 Apr 23;9:1605. doi: 10.1038/s41467-018-03977-4 (PMC5913336; doi:10.1038/s41467-018-03977-4)
Supplement: Supplementary file 3 — Supplementary Data 1 [file 41467_2018_3977_MOESM3_ESM.xlsx]

## Sheet: A. Amino acid sequences
Supplementary Table 1A. Amino acid sequences
Binding Domains:
BCD:
MPKPEELPDSLVMRRPRRTRTTFTSSQIAELEQHFLQGRYLTAPRLADLSAKLALGTAQVKIWFKNRRRRHKIQSDQHKDQSYEGMPLSP
CAD:
KDKYRVVYTDFQRLELEKEYCTSRYITIRRKSELAQTLSLSERQVKIWFQNRRAKERKQNKKGSDPNVMGVG
KR:
KSFTCKICSRSFGYKHVLQNHERTHTGEKPFECPECHKRFTRDHHLKTHMRLHTGEKPYHCSHCDRQFVQVANLRRHLRVHTGERPYTCEICDGKFSDSNQLKSHMLVHNGEK
KNI:
NQTCKVCGEPAAGFHFGAFTCEGCKSFFGRSYNNISTISECKNEGKCIIDKKNRTTCKACRLRKCYNVGMSKGGSRYGRRSNWFKIHCLLQEHEQAAAAAG
HB:
NIRMPIYNSHGKMKNYKCKTCGVVAITKVDFWAHTRTHMKPDKILQCPKCPFVTEFKHHLEYHIRKHKNQKPFQCDKCSYTCVNKSMLNSHRKSHSSVYQYRCADCDYATKYCHSFKLHLRKYGHKPGMVLDEDGTPNPS
GT:
ATAANSGISSGSQVKDAAYYERRRKNNAAAKKSRDRRRIKEDEIAIRAAYLERQNIELLCQIDALKVQLAAFTSAKVTTA
HKB:
QLKALNSRKQRPKKFKCPNCDVAFSNNGQLKGHIRIHTGERPFKCDVNTCGKTFTRNEELTRHKRIHTGLRPYPCSACGKKFGRRDHLKKHMKTHMPQERQLGPSIFVPMYSYLYG
TTK-PF:
YCTKEGEHTYRCKVCSRVYTHISNFCRHYVTSHKRNVKVYPCPFCFKEFTRKDNMTAHVKIIHKIE
FKH:
AKPPYSYISLITMAIQNNPTRMLTLSEIYQFIMDLFPFYRQNQQRWQNSIRHSLSFNDCFVKIPRTPDKPGKGSFWTLHPDSGNMFENGCYL
D:
AGMHSLATSPGQEGHIKRPMNAFMVWSRLQRRQIAKDNPKMHNSEISKRLGAEWKLLAESEKRPFIDEAKRLRALHMKEHPDYKYRPRRKPKNPLTAGPQGGL
EMS
PHRFPGSFLVPPFRKPKRIRTAFSPSQLLKLEHAFESNQYVVGAERKALAQNLNLSETQVKVWFQNRRTKHKRMQQEDEKGGEGGSQRNM
OPTIX
DKYRVRKKFPLPPTIWDGEQKTHCFKERTRSLLREWYLQDPYPNPTKKRELAKATGLNPTQVGNWFKNRRQRDRAAAAKNRIQHSQNSSGM
OC
AVGFSQGMWGVNTRKQRRERTTFTRAQLDVLEALFGKTRYPDIFMREEVALKINLPESRVQVWFKNRRAKCRQQLQQQQQSNSLSSSKNA
GSC
QHHLSHLGHGPPPKRKRRHRTIFTEEQLEQLEATFDKTHYPDVVLREQLALKVDLKEERVEVWFKNRRAKWRKQKREEQERLRKLQEEQC
PDM2
MTSTLSSTPESILGRRRKKRTSIETTVRTTLEKAFLMNCKPTSEEISQLSERLNMDKEVIRVWFCNRRQKEKRINPSLDLDSPTGTPLSS
NUB
AALQATVSTPEIIGRRRKKRTSIETTIRGALEKAFLANQKPTSEEITQLADRLSMEKEVVRVWFCNRRQKEKRINPSLDSPTGADDDESS
GATAe
RMAPRITQRQAKPKAAAAPNNRRNGVTCANCQTNSTTLWRRNNEGNPVCNACGLYYKLHNMNRPLSMKKEGIQKRKRKPKNNGGAPMHRAPLP
ZELDA
TTLPSGRIKCLECDKEFTKNCYLTQHNKSFHSGEYPFRCQKCGKRFQSEDVYTTHLGRHRTQDKPHKCELCPKQFHHKTDLRRHVEAIHTGLKQHMCDICEKGFCRKDHLRKHLETHNRPRVVGKKSAA
TLL
SPAASSRILYHVPCKVCRDHSSGKHYGIYACDGCAGFFKRSIRRSRQYVCKSQKQGLCVVDKTHRNQCRACRLRKCFEVGMNKDAVQHERGPRNSTLR
ECR
SKKGPAPRVQEELCLVCGDRASGYHYNALTCEGCKGFFRRSVTKSAVYCCKFGRACEMDMYMRRKCQECRLKKCLAVGMRPECVVPENQCAMKRREKK
BR
ANRLLLPLPLNACHRCDVCGKLLSTKLTLKRHKEQQHLQPLNNAVCNLCHKVFRTLNSLNNHKSIYHRRQKNHHSYFHH
CIC
GQPANKKIRRPMNAFMIFSKKHRKMVHKKHPNQDNRTVSKILGEWWYALKPEQKAQYHELASSVKDAHFKLHPEWKWCSKDRR
PAN
SNESKETTNDKKKPHIKKPLNAFMLYMKEMRAKVVAECTLKESAAINQILGRRWHALGREEQAKYYELARRERQLHMQMYPDWSSRTNASRGKKRKRKQ
CROC
TCCCCTATACTAGGTTATTGGAAAATTAAGGGCCTTGTGCAACCCACTCGACTTCTTTTGGAATATCTTGAAGAAAAATATGAAGAGCATTTGTATGAGCGCGATGAAGGTGATAAATGGCGAAACAAAAAGTTTGAATTGGGTTTGGAGTTTCCCAATCTTCCTTATTATATTGATGGTGATGTTAAATTAACACAGTCTATGGCCATCATACGTTATATAGCTGACAAGCACAACATGTTGGGTGGTTGTCCAAAAGAGCGTGCAGAGATTTCAATGCTTGAAGGAGCGGTTTTGGATATTAGATACGGTGTTTCGAGAATTGCATATAGTAAAGACTTTGAAACTCTCAAAGTTGATTTTCTTAGCAAGCTACCTGAAATGCTGAAAATGTTCGAA…
EIP93
AQEALGKGTRPKRGKYRNYDRDSLVEAVKAVQRGEMSVHRAGSYYGVPHSTLEYKVKERHLMRPRKREPKPQPDLVGLT
Full length:
SLP1
MVKSEMEFKSNFSIDAILAKKPINTATQPIKTEPVHHHHQYVHPYSNSDGELSASEDFDSPSRTSTPMSSAAESLSSQNNDKLDVEFDDELEDQLDEDQESEDGNPSKKQKMTAGSDTKKPPYSYNALIMMAIQDSPEQRLTLNGIYQYLINRFPYFKANKRGWQNSIRHNLSLNKCFTKIPRSYDDPGKGNYWILDPSAEEVFIGETTGKLRRKNPGASRTRLAAYRQAIFSPMMAASPYGAPASSYGYPAVPFAAAAAAALYQRMNPAAYQAAYQQMQYQQAPQAHHHQAPHPAQMQGYPQQLNAELFQRMQFFGKFPSS*

## Sheet: B. PWMs_HiP-FA
Supplementary Table 1B. PWMs_HiP-FA
Bcd
AVERAGE OF 2 REPLICATES
A	C	G	T
19.046	27.5113	26.5054	26.9373
18.8993	22.0329	42.4864	16.5814
19.3479	26.4331	28.2826	25.9364
13.9076	8.77135	8.37148	68.9495
70.4977	2.85069	20.4192	6.23242
91.3382	1.62672	5.18372	1.85141
4.36721	2.26599	11.3374	82.0294
4.62189	84.8704	2.39522	8.11247
11.8629	58.0369	10.712	19.3882
17.4614	34.7672	24.6254	23.146
20.1158	24.9122	18.6106	36.3614
Cad
AVERAGE OF 2 REPLICATES
A	C	G	T
12.92	37.46	20.81	28.81
39.95	39.95	11.41	8.69
19.61	39.22	35.29	5.88
18.43	27.11	8.38	46.08
19.64	7.64	17.74	54.99
24.19	4.03	4.06	67.73
23.89	1.89	2.57	71.66
18.47	4.3	1.5	75.73
95.831	0.334	3.305	0.53
4.175	35.491	3.549	56.785
58.35	4.322	26.523	10.806
Kr
AVERAGE OF 3 REPLICATES
A	C	G	T
28.6498	17.8266	23.252	30.2715
19.7492	21.9436	25.3918	32.9154
37.5155	9.27582	42.7392	10.4694
70.4645	5.7916	4.23069	19.5132
33.2242	17.7987	40.6827	8.29452
5.64192	3.1851	88.8289	2.34411
26.4117	0.256414	68.377	4.95486
41.8942	19.1369	34.4464	4.5225
11.5338	15.0058	24.4415	49.0189
23.2952	10.4526	23.8032	42.449
36.2129	14.0341	27.2205	22.5325
Kni
AVERAGE OF 2 REPLICATES
A	C	G	T
26.4521	30.1765	22.2027	21.1687
32.9759	19.2332	25.0983	22.6926
40.3726	18.3604	20.3282	20.9388
77.6323	2.43934	8.22482	11.7035
65.3698	4.01535	4.01171	26.6032
13.4332	33.812	20.4681	32.2867
7.23248	22.4017	15.4216	54.9436
55.1302	5.98799	36.7176	2.16415
9.76562	1.57021	82.2916	6.37256
57.2048	6.02686	24.4876	12.2807
11.5645	11.4782	44.794	32.1633
1.16954	81.0687	2.25192	15.5098
66.5124	5.48081	19.4517	8.55514
17.7031	47.012	15.8323	19.4521
17.499	19.9458	16.7106	45.8451
Hb
AVERAGE OF 2 REPLICATES
A	C	G	T
29.3718	23.916	20.1148	26.5974
24.7222	24.8768	25.6177	24.7833
12.1697	17.5537	31.1279	39.1486
8.76218	8.25214	11.5439	71.4417
7.63429	5.95491	8.4287	77.9821
7.10776	8.37716	6.54446	77.9706
8.0282	5.22905	8.09436	78.6484
8.15923	7.30127	9.07087	75.4686
66.4998	11.7999	10.6923	11.008
22.8018	18.5317	29.8867	28.7799
18.4697	26.4415	29.3661	25.7226
19.7488	28.7616	23.0209	28.4688
Gt
AVERAGE OF 3 REPLICATES
A	C	G	T
40.1197	17.1923	36.8893	5.79867
0.867667	0.810333	0.631333	97.6907
0.438667	1.90633	21.2797	76.375
77.5993	0.0423333	21.919	0.439333
0.585667	77.6683	1.37167	20.374
24.372	1.612	73.8857	0.130333
0.252333	19.7857	0.173333	79.7893
79.749	15.8823	4.21433	0.154
99.6597	0.0616667	0.0973333	0.181667
4.71367	49.339	14.63	31.3173
23.04	50.3657	14.834	11.7603
Hkb
1 MEASUREMENT
A	C	G	T
53.73	8.29	17.89	20.08
47.28	20.32	8.86	23.54
15.32	3.23	52.45	29
10.62	0.73	88.08	0.57
1.84	0.89	95.73	1.54
1.12	0.91	97.13	0.84
0.94	96.95	1.76	0.35
0.31	0.6	98.67	0.42
1.28	0.57	1.13	97.02
0.75	0.73	97.72	0.79
97.76	0.82	0.77	0.65
11.69	27.01	29.31	31.99
Ttk-PF
1 MEASUREMENT
A	C	G	T
16.9981	16.2865	17.7322	48.9833
22.879	38.6449	15.8934	22.5826
10.6913	18.9302	54.8913	15.4872
2.14563	57.3348	40.4888	0.030764
0.016937	98.4722	1.46496	0.045949
99.79	0.061445	0.055007	0.093535
0.800895	0.021176	99.1566	0.021302
0.062583	14.6806	85.2289	0.027864
71.9993	13.9462	8.41333	5.64109
5.82394	6.10862	9.52225	78.5452
49.3683	6.34141	15.0449	29.2454
34.9093	9.14958	34.7887	21.1524
27.0615	34.5494	19.6014	18.7877
Fkh
1 MEASUREMENT
A	C	G	T
49.3078	6.1241	7.45474	37.1134
18.9371	5.4539	38.9564	36.6525
29.256	10.3535	26.5964	33.7941
12.6959	17.6203	9.07004	60.6138
69.4655	27.1957	1.17562	2.16326
77.6288	16.8758	1.27445	4.22092
77.9225	7.67601	2.05523	12.3463
4.68664	2.97479	5.82315	86.5154
82.8894	5.80226	0.816001	10.4923
23.8382	1.9002	22.1582	52.1034
28.0301	7.60506	15.7979	48.5669
24.3082	17.9491	36.2037	21.5389
36.6519	13.2957	31.4159	18.6365
D
1 MEASUREMENT
A	C	G	T
21.773	26.57	29.731	21.926
27.208	24.533	23.008	25.251
4.804	50.497	20.03	24.669
5.903	61.607	4.956	27.534
70.113	2.159	2.697	25.031
2.092	2.303	2.814	92.791
2.298	2.685	2.368	92.649
6.153	5.012	86.693	2.143
2.943	2.028	1.719	93.309
8.721	9.354	6.372	75.552
14.095	48.028	14.455	23.422
17.976	14.159	14.718	53.147
19.803	21.634	19.848	38.714
23.843	24.709	27.674	23.775
Ems
1 MEASUREMENT
A	C	G	T
24.65	25.54	25.24	24.58
26.78	25.72	24.92	22.57
20.69	29.27	26.44	23.61
24.53	30.41	32.93	12.13
3.86	29.56	1.69	64.89
54.04	42.14	1.76	2.05
88.91	1.88	1.19	8.02
1.75	1.32	1.5	95.35
2.36	2.08	12	83.32
80.61	1.87	9.85	7.67
4.43	29.64	43.23	22.7
25.04	53.68	7.35	13.94
11.82	14.42	9.98	63.78
15.521	55.566	11.746	0.168
51.624	14.518	21.636	0.222
Optix
1 MEASUREMENT
A	C	G	T
54.103	10.793	23.039	12.065
27.897	8.661	31.842	31.601
64.997	13.154	11.848	10.001
7.222	41.71	44.144	6.924
7.345	11.233	8.874	72.548
3.823	1.759	90.789	3.629
93.951	0.988	2.365	2.696
0.058	0.522	2.696	96.724
88.106	9.401	0.694	1.799
4.685	22.003	56.608	16.704
4.312	69.233	14.271	12.184
11.262	15.974	8.235	64.528
Oc
1 MEASUREMENT
A	C	G	T
40.12	19.216	29.642	11.021
16.485	33.25	34.293	15.972
0.31	24.572	18.302	56.816
4.772	0.278	0.535	94.415
60.177	0.34	3.994	35.489
76.582	6.4	12.357	4.661
0.986	1.539	5.141	92.333
0.391	98.113	0.7	0.797
8.676	61.302	10.046	19.976
19.913	30.671	28.164	21.252
24.813	27.477	22.898	24.813
24.346	24.346	24.346	26.961
Gsc
1 MEASUREMENT
A	C	G	T
42.4272	9.62614	30.8561	17.0905
61.7976	5.94422	15.4253	16.8329
12.6772	21.4101	12.0664	53.8463
9.53397	3.6131	1.97679	84.8761
84.2647	2.31473	6.71031	6.71031
85.0261	3.48129	8.02038	3.47222
7.7697	5.46867	15.1153	71.6464
6.77233	66.1318	7.05594	20.0399
24.1746	42.3661	11.6912	21.7681
25.209	28.1491	32.5826	14.0594
35.9426	11.2986	18.1061	34.6527
25.0126	27.6883	18.5033	28.7958
Pdm2
1 MEASUREMENT
A	C	G	T
7.06861	77.3919	7.57902	7.96049
8.91706	7.6882	74.8677	8.52707
11.5784	65.1401	13.2794	10.0021
5.0325	69.9115	5.2623	19.7937
99.8466	0.039984	0.038532	0.074885
0.034911	0.372015	0.074639	99.5184
0.043164	0.028017	97.5917	2.33708
1.89113	87.6575	5.09795	5.35346
0.036461	0.036461	0.036461	99.8906
81.2017	18.7417	0.022801	0.033724
99.9124	0.040063	0.023779	0.023779
9.53205	24.8041	7.96956	57.6943
Nub
1 MEASUREMENT
A	C	G	T
16.2761	47.7812	18.0761	17.8666
26.028	17.4323	38.8858	17.6539
43.8193	14.244	17.9612	23.9755
0.163455	46.2777	23.9448	29.614
6.06829	1.04574	4.85738	88.0286
91.4459	4.05621	2.55943	1.93845
10.6636	15.1398	2.68621	71.5104
0.412893	29.4741	68.1442	1.9688
0.528794	62.7822	0.223089	36.4659
81.6541	11.4377	6.35688	0.551296
88.0952	0.58678	1.81955	9.49848
50.2965	8.92204	14.8018	25.9796
24.051	27.4119	19.2429	29.2942
44.6509	31.7319	11.6504	11.9668
43.6331	5.66592	20.1478	30.5532
Tll
1 MEASUREMENT
A	C	G	T
40.9007	15.0786	23.8795	20.1413
48.6173	14.2522	16.2385	20.892
43.5491	12.8755	25.1887	18.3867
70.2795	6.31596	17.7473	5.65719
74.1762	8.57935	12.3153	4.93419
8.74937	1.53266	88.4783	1.23964
2.11939	10.8924	9.90857	77.0797
3.58666	66.7532	0.930639	28.7295
74.762	5.20631	14.3415	5.69022
46.8331	27.2976	11.3485	14.5208
45.0288	17.2538	14.787	22.9304
20.7583	30.8761	15.8471	32.5185
GATAe
1 MEASUREMENT
A	C	G	T
21.088	35.3856	21.6264	21.9
33.5088	21.898	21.6	22.9932
17.8945	24.2007	19.9366	37.9682
17.5033	28.946	35.3527	18.198
19.6763	19.5009	15.1259	45.697
26.1221	4.82884	5.64208	63.407
86.8218	2.05124	8.68914	2.43778
8.57868	4.03958	3.33165	84.0501
4.87261	86.0957	3.41508	5.61657
25.2122	11.2142	19.2673	44.3062
35.5298	22.557	21.3122	20.601
22.4977	34.5215	20.1959	22.7848
EcR
1 MEASUREMENT
A	C	G	T
19.7119	21.2158	38.1701	20.9022
38.398	18.2685	21.5123	21.8212
40.9192	16.6559	20.539	21.8858
7.86857	21.0838	6.46083	64.5868
19.4752	7.06767	67.6282	5.82898
61.4541	18.2025	10.521	9.82239
31.3712	57.8631	4.54342	6.22224
15.6227	71.0835	3.64627	9.64751
7.65803	38.5607	16.2781	37.5031
15.3887	40.0044	19.4026	25.2044
23.0702	20.0244	23.1122	33.7932
31.2321	24.156	21.2811	23.3308
23.6488	29.6178	22.9453	23.7881
Zelda
1 MEASUREMENT
A	C	G	T
37.4202	25.5952	16.5065	20.4781
37.9412	20.2497	18.4989	23.3102
23.2006	19.5192	21.0331	36.2471
22.418	20.5589	20.0856	36.9375
18.3838	25.3805	23.7148	32.5209
4.38584	75.0374	4.26664	16.3101
82.7765	2.29272	10.6156	4.31517
8.93496	6.68614	78.2702	6.10866
6.48871	5.08182	79.6813	8.74817
4.18546	8.59314	6.56903	80.6524
78.4717	7.75667	8.21549	5.55617
22.778	31.5096	31.1359	14.5765
19.4254	44.5294	14.9645	21.0807
Br
1 MEASUREMENT
A	C	G	T
19.5911	22.9013	38.4545	19.0531
22.0686	15.0234	45.8901	17.0179
40.2763	14.7486	26.0712	18.904
44.622	18.3846	18.5241	18.4694
10.0959	16.3329	1.78108	71.7902
0.006852	0.004693	0.005197	99.9833
95.699	0.004492	0.218283	4.07825
0.029366	0.89315	97.4319	1.64555
59.4086	9.24134	22.6208	8.72923
42.2608	13.7619	17.3933	26.5839
34.9708	17.6773	28.1763	19.1756
29.2363	20.5806	21.4477	28.7354
24.8133	30.3289	24.6462	20.2116
Cic
1 MEASUREMENT
A	C	G	T
20.361	34.451	24.424	20.764
24.023	19.386	36.717	19.874
22.057	13.817	19.589	44.537
13.667	6.134	4.331	75.868
15.76	25.067	48.284	10.889
77.219	4.513	3.781	14.487
65.443	17.974	8.518	8.065
8.874	7.591	6.901	76.634
10.563	8.894	70.094	10.449
24.82	7.113	54.674	13.393
22.434	19.988	40.07	17.508
19.971	20.687	38.523	20.819
18.677	16.683	20.494	44.147
Pan
1 MEASUREMENT
A	C	G	T
33.2175	11.3759	30.7096	24.697
6.66798	23.2984	45.8979	24.1356
35.2875	14.3629	8.76917	41.5805
9.75694	57.4521	23.0423	9.74866
9.13516	12.9858	7.69049	70.1885
9.12498	7.59217	9.38575	73.8971
6.88736	9.51657	12.1742	71.4219
13.2276	6.96751	60.5825	19.2224
39.5284	19.1885	32.8036	8.47945
17.9505	10.4418	26.3425	45.2652
35.9649	17.8191	24.0837	22.1323
34.2551	16.5217	19.2625	29.9607
43.1317	10.6762	14.3215	31.8706
Croc
1 MEASUREMENT
A	C	G	T
7.67381	16.4541	5.11958	70.7525
11.0972	1.66179	1.12715	86.1139
78.5909	2.38443	13.9346	5.09009
28.29	7.09387	46.9614	17.6547
72.7934	1.88584	23.6342	1.68659
11.0488	5.04935	1.69842	82.2034
88.7974	10.3493	0.0386076	0.814655
98.2653	1.05232	0.0847114	0.597721
98.2148	0.253785	1.03384	0.497542
0.169927	34.7162	0.541713	64.5722
94.1047	2.04575	1.1912	2.65833
19.407	34.1295	6.8733	39.5902
41.6176	15.1889	2.39182	40.8016
Slp1-FL
1 MEASUREMENT
A	C	G	T
28.844	23.0056	23.8212	24.3292
5.41915	45.0761	26.3922	23.1125
28.1992	10.534	31.9074	29.3594
2.88432	6.11334	4.3204	86.6819
22.4023	1.06299	73.0922	3.44249
4.45159	5.03473	5.87117	84.6425
4.20992	3.6658	10.5351	81.5892
5.57559	2.08587	14.3459	77.9926
84.3407	5.53715	3.65134	6.47082
1.53705	68.7997	3.49581	26.1674
41.418	18.9364	22.6646	16.981
13.7154	38.2972	18.146	29.8414
5.84472	20.4593	18.8767	54.8193
4.23587	12.1284	38.4124	45.2234
32.5394	24.495	18.7872	24.1785
Eip93f
1 MEASUREMENT
A	C	G	T
24.5306	29.9742	23.2817	22.2135
30.9802	19.4422	22.339	27.2386
20.511	25.6236	21.624	32.2414
31.2998	15.5257	22.4474	30.7272
20.1521	25.6077	34.8869	19.3533
15.2057	45.8189	15.1295	23.8459
3.23032	75.3172	4.58897	16.8635
25.2233	24.904	32.1941	17.6785
78.8004	3.93157	11.2518	6.01626
84.9967	4.21364	3.77343	7.01619
57.604	10.2016	6.08729	26.1071
40.5494	15.9712	16.8579	26.6215
23.7177	20.4826	19.283	36.5167
19.8764	32.722	23.1043	24.2974
24.3915	25.061	26.1862	24.3613

## Sheet: C. Duplicates BCD
Supplementary Table 1C. HiP-FA replicates for BCD - DNA oligomer sequences, fit parameters and PWMs
BCD				Fit parameters										PMWs
	Sequences			REPLICATE 1 (automated)					REPLICATE 2 (automated)					REPLICATE 1 (automated)					REPLICATE 2 (automated)
Nr	Fw-Competitor DNA	Rv-Competitor DNA		C (mP)	Rt (nM)	KD2 (nM)	B (mP)		C (mP)	Rt (nM)	KD2 (nM)	B (mP)		A	C	G	T		A	C	G	T
1	TCGAGGGTAATCCCTA	TAGGGATTACGCTCGA		31.435	18.326	2.804	198.389		31.897	19.488	2.596	198.035		19.5601	28.2192	26.1661	26.0546		18.5318	26.8035	26.8448	27.82
2	TCGATGGTAATCCCTA	TAGGGATTACGATCGA		31.772	18.326	2.816	198.181		31.465	19.488	2.505	198.284		18.1157	22.5733	42.4465	16.8644		19.6828	21.4925	42.5263	16.2984
3	TCGAAGGTAATCCCTA	TAGGGATTACGTTCGA		31.401	18.326	3.751	198.217		31.656	19.488	3.7605	197.772		19.6656	25.6798	28.4848	26.1698		19.0302	27.1864	28.0805	25.7029
4	TCGACCGTAATCCCTA	TAGGGATTACCGTCGA		33.431	18.326	4.889	197.49		35.556	19.488	5.1445	197.429		13.5886	9.4437	8.48632	68.4814		14.2266	8.099	8.25664	69.4177
5	TCGACTGTAATCCCTA	TAGGGATTACAGTCGA		34.341	18.326	6.544	197.561		35.369	19.488	6.784	197.707		70.2878	2.86067	20.6893	6.16227		70.7077	2.84072	20.149	6.30258
6	TCGACAGTAATCCCTA	TAGGGATTACTGTCGA		34.328	18.326	6.092	196.942		34.031	19.488	5.6175	198.034		91.3703	1.65352	5.2023	1.77386		91.306	1.59991	5.16515	1.92895
7	TCGACGCTAATCCCTA	TAGGGATTAGGGTCGA		31.866	18.326	2.884	199.712		32.232	19.488	2.6855	199.566		4.32287	2.27341	11.1012	82.3025		4.41155	2.25858	11.5736	81.7563
8	TCGACGTTAATCCCTA	TAGGGATTAAGGTCGA		33.153	18.326	2.83	198.257		33.724	19.488	2.8405	197.969		4.45843	85.2674	2.39417	7.87998		4.78535	84.4734	2.39628	8.34496
9	TCGACGATAATCCCTA	TAGGGATTATGGTCGA		32.593	18.326	3.766	197.988		34.031	19.488	3.8365	197.898		11.8204	58.7476	10.3724	19.0596		11.9053	57.3263	11.0517	19.7167
10	TCGACGGCAATCCCTA	TAGGGATTGCGGTCGA		33.791	18.326	18.854	197.851		35.207	19.488	22.285	197.158		17.5593	32.6467	23.1853	26.6086		17.3636	36.8876	26.0654	19.6835
11	TCGACGGGAATCCCTA	TAGGGATTCCGGTCGA		34.558	18.326	20.981	197.598		35.288	19.488	21.8595	197.039		19.319	24.5182	18.8101	37.3526		20.9125	25.3062	18.411	35.3703
12	TCGACGGAAATCCCTA	TAGGGATTTCGGTCGA		35.716	18.326	13.103	196.332		34.471	19.488	12.6865	197.791
13	TCGACGGTCATCCCTA	TAGGGATGACGGTCGA		36.151	18.326	63.883	196.39		35.686	19.488	64.716	196.608
14	TCGACGGTGATCCCTA	TAGGGATCACGGTCGA		33.623	18.326	8.833	197.97		34.868	19.488	9.124	197.063
15	TCGACGGTTATCCCTA	TAGGGATAACGGTCGA		35.591	18.326	29.656	196.83		35.956	19.488	29.169	196.461
16	TCGACGGTACTCCCTA	TAGGGAGTACGGTCGA		41.764	18.326	143.671	191.887		44.138	19.488	148.38	190.098
17	TCGACGGTAGTCCCTA	TAGGGACTACGGTCGA		38.409	18.326	45.665	194.873		37.806	19.488	45.961	195.252
18	TCGACGGTATTCCCTA	TAGGGAATACGGTCGA		42.92	18.326	133.924	190.185		41.063	19.488	123.07	192.741
19	TCGACGGTAACCCCTA	TAGGGGTTACGGTCGA		40.438	18.326	94.126	192.974		41.573	19.488	94.115	192.312
20	TCGACGGTAAGCCCTA	TAGGGCTTACGGTCGA		36.089	18.326	19.276	196.486		36.296	19.488	18.3665	196.827
21	TCGACGGTAAACCCTA	TAGGGTTTACGGTCGA		37.359	18.326	49.501	195.324		37.278	19.488	48.184	195.621
22	TCGACGGTAATGCCTA	TAGGCATTACGGTCGA		39.386	18.326	92.598	194.002		39.044	19.488	91.655	193.972
23	TCGACGGTAATTCCTA	TAGGAATTACGGTCGA		35.001	18.326	28.134	196.752		34.975	19.488	26.319	196.92
24	TCGACGGTAATACCTA	TAGGTATTACGGTCGA		36.783	18.326	49.725	195.034		36.856	19.488	45.8965	196.165
25	TCGACGGTAATCGCTA	TAGCGATTACGGTCGA		33.542	18.326	14.726	197.558		32.722	19.488	13.4865	197.78
26	TCGACGGTAATCTCTA	TAGAGATTACGGTCGA		32.736	18.326	8.014	197.569		33.359	19.488	7.5595	197.724
27	TCGACGGTAATCACTA	TAGTGATTACGGTCGA		33.533	18.326	12.922	197.619		32.927	19.488	12.5195	197.768
28	TCGACGGTAATCCGTA	TACGGATTACGGTCGA		30.98	18.326	3.661	198.785		31.812	19.488	3.6795	197.944
29	TCGACGGTAATCCTTA	TAAGGATTACGGTCGA		30.751	18.326	3.19	198.745		33.86	19.488	4.8725	194.549
30	TCGACGGTAATCCATA	TATGGATTACGGTCGA		31.914	18.326	4.834	198.077		34.587	19.488	5.5235	195.711
31	TCGACGGTAATCCCCA	TGGGGATTACGGTCGA		31.975	18.326	3.961	197.901		31.889	19.488	3.634	197.967
32	TCGACGGTAATCCCGA	TCGGGATTACGGTCGA		33.485	18.326	5.163	197.696		33.798	19.488	4.995	197.836
33	TCGACGGTAATCCCAA	TTGGGATTACGGTCGA		33.126	18.326	5.027	197.449		31.78	19.488	4.3975	198.407
	Cy5 reference DNA
	Fw	Rv
	Cy5-TCGACGCTAAGCTGTA	TACAGCTTAGCGTCGA
